# Supplementary material for: Metabolomic Approaches for Detection and Identification of Biomarkers and Altered Pathways in Bladder Cancer
Source: Int J Mol Sci. 2022 Apr 10;23(8):4173. doi: 10.3390/ijms23084173 (PMC9030452; doi:10.3390/ijms23084173)
Supplement: Supplementary file 1 [file ijms-23-04173-s001.zip]

Archive with 1 entries (1 files):
- ijms-1637198-supplementary.pdf
